# Supplementary material for: A novel immune signature predicts immunotherapy responsiveness and reveals the landscape of the tumor immune microenvironment in head and neck squamous cell carcinoma
Source: Front Genet. 2022 Nov 11;13:1051051. doi: 10.3389/fgene.2022.1051051 (PMC9691887; doi:10.3389/fgene.2022.1051051)
Supplement: Supplementary file 1 [file Table2.xls]

x
PTPN6
CD3E
CD247
LCK
CD3D
CD3G
PDCD1
HLA-DRA
HLA-DPB1
CD4
TBX21
HLA-DPA1
IRF8
HLA-DRB1
HLA-DQA1
CD8A
CIITA
PDCD1LG2
HLA-DQB1
CD8B
TYROBP
LILRB1
CTSS
CD80
HLA-B
SOCS1
HLA-DRB5
LILRB2
HLA-DQA2
CD274
CD74
HLA-DQB2
HLA-C
HLA-E
B2M
KLRD1
CXCR4
FOXP3
STAT1
HLA-F
TAP1
UBD
HLA-DMB
KLRK1
PTPRC
IRF9
ITK
ZAP70
LILRA1
TAPBP
CEBPA
HLA-DOA
HLA-DMA
HLA-A
PRKCQ
TAP2
RNF213
HLA-DOB
VAV1
CSF1
LCP2
KIR2DL3
HLA-H
FYB
FBXO6
KIR3DL1
IRF1
SOD2
HMOX1
ATP1A3
KIR2DS4
BATF2
LAT
SLC38A1
CD160
SYK
GATA3
HLA-G
VCAM1
UBC
GRAP2
STAT2
ERAP1
LGMN
KLRC4
JAK3
GRB2
LYN
MS4A1
KIR2DL1
CSK
STAT4
GLUL
CARD11
CD1B
CD1D
ARPC2
NFKB1
SLAMF1
IKBKE
